# Supplementary material for: Major Adverse Cardiovascular Events in Patients with Acute Myocardial Infarction and Angiographic Evidence of Coronary Artery Ectasia: A Systematic Review and Meta-Analysis
Source: J Clin Med. 2026 May 1;15(9):3482. doi: 10.3390/jcm15093482 (PMC13163636; doi:10.3390/jcm15093482)
Supplement: Supplementary file 1 [file jcm-15-03482-s001.zip]

Archive with 1 entries (1 files):
- jcm-4232870-supplementary.pdf
